# Supplementary material for: Long-term pathogenic response to Plasmodium relictum infection in Culex pipiens mosquito
Source: PLoS One. 2018 Feb 5;13(2):e0192315. doi: 10.1371/journal.pone.0192315 (PMC5798818; doi:10.1371/journal.pone.0192315)
Supplement: S1 Dataset — Dataset providing fecundity (number of eggs) and longevity data of Cx pipiens mosquito exposed or not to Plasmodium relictum infection. (XLSX) [file pone.0192315.s002.xlsx]

## Sheet: Fecundity
Mosquito_Name	eggs	cage	GC	infection
NI1_A57BM2	48	150I	2	no
INF1_A28BM3	48	170I	3	yes
INF1_A15BM3	54	170I	3	yes
NI2_C02BM1	56	150II	1	no
INF1_A17BM2	56	170I	2	yes
INF1_B20BM2	62	170I	2	yes
NI1_A16BM1	63	150I	1	no
NI1_B01BM1	63	150I	1	no
INF2_A28BM3	63	170II	3	yes
NI2_B10BM1	65	150II	1	no
INF1_A15BM1	70	170I	1	yes
INF2_A09BM2	70	170II	2	yes
INF1_A17BM3	70	170I	3	yes
INF2_B38BM1	72	170II	1	yes
NI1_A40BM2	72	150I	2	no
NI2_B20BM1	73	150II	1	no
INF2_A60BM2	74	170II	2	yes
INF2_C01BM2	75	170II	2	yes
INF2_B50BM1	77	170II	1	yes
NI1_A09BM1	77	150I	1	no
NI1_C08BM3	77	150I	3	no
INF2_A13BM2	80	170II	2	yes
INF1_A19BM3	80	170I	3	yes
INF1_A27BM3	81	170I	3	yes
NI1_C05BM3	81	150I	3	no
INF1_C10BM1	82	170I	1	yes
NI2_B30BM1	82	150II	1	no
INF1_A10BM2	82	170I	2	yes
INF1_A21BM3	82	170I	3	yes
NI2_A35BM2	83	150II	2	no
NI2_B07BM3	83	150II	3	no
INF1_A12BM1	84	170I	1	yes
NI2_A12BM3	85	150II	3	no
INF2_A30BM3	86	170II	3	yes
INF1_C09BM1	87	170I	1	yes
INF2_B53BM1	87	170II	1	yes
NI1_C01BM3	91	150I	3	no
NI1_C02BM3	92	150I	3	no
NI2_B10BM3	92	150II	3	no
INF1_A26BM3	93	170I	3	yes
INF1_C08BM1	94	170I	1	yes
NI1_B05BM2	96	150I	2	no
NI1_B05BM3	96	150I	3	no
INF1_C24BM1	97	170I	1	yes
INF1_A01BM3	97	170I	3	yes
NI1_C07BM1	98	150I	1	no
INF2_A29BM3	98	170II	3	yes
INF1_A21BM2	99	170I	2	yes
INF2_B15BM3	99	170II	3	yes
NI1_A49BM2	100	150I	2	no
INF2_B20BM3	102	170II	3	yes
INF1_B13BM2	104	170I	2	yes
NI2_B12BM2	104	150II	1	no
NI2_B11BM3	105	150II	3	no
INF1_B21BM2	106	170I	2	yes
INF1_A12BM3	106	170I	3	yes
INF1_A18BM3	106	170I	3	yes
NI2_A04BM2	107	150II	2	no
NI2_A27BM2	107	150II	2	no
INF1_A06BM1	108	170I	1	yes
INF1_A22BM2	108	170I	2	yes
INF1_B03BM1	109	170I	1	yes
NI2_B49BM1	109	150II	1	no
NI2_A05BM2	109	150II	2	no
INF2_B12BM3	109	170II	3	yes
INF2_A43BM2	110	170II	2	yes
INF1_A14BM1	111	170I	1	yes
INF2_B42BM1	111	170II	1	yes
NI2_B27BM1	111	150II	1	no
INF1_B05BM2	112	170I	2	yes
INF1_B19BM2	112	170I	2	yes
NI2_B46BM1	113	150II	1	no
INF1_B01BM3	113	170I	3	yes
NI1_B02BM3	113	150I	3	no
NI2_B5+12BM3	113	150II	3	no
NI1_B02BM1	114	150I	1	no
NI2_B02BM1	114	150II	1	no
INF1_A14BM3	114	170I	3	yes
NI1_A01BM3	114	150I	3	no
NI1_B04BM3	114	150I	3	no
INF1_A11BM3	115	170I	3	yes
INF2_B16BM3	115	170II	3	yes
NI1_A18BM3	115	150I	3	no
INF1_C05BM1	116	170I	1	yes
INF1_A23BM2	116	170I	2	yes
INF2_B02BM3	117	170II	3	yes
NI2_A04BM3	117	150II	3	no
NI2_A11BM3	117	150II	3	no
INF2_A65BM2	118	170II	2	yes
INF2_B51BM1	119	170II	1	yes
NI1_C17BM1	119	150I	1	no
NI1_A51BM2	119	150I	2	no
INF1_A07BM3	119	170I	3	yes
NI2_B04BM3	119	150II	3	no
NI2_B45BM1	120	150II	1	no
NI2_A21BM2	120	150II	2	no
INF2_A11BM3	120	170II	3	yes
INF2_A11BM1	121	170II	1	yes
INF2_B56BM1	121	170II	1	yes
NI2_B33BM1	121	150II	1	no
INF1_A03BM1	122	170I	1	yes
NI2_B16BM1	122	150II	1	no
INF2_A47BM2	122	170II	2	yes
INF2_B02BM2	122	170II	2	yes
NI1_C03BM3	122	150I	3	no
INF1_C07BM1	123	170I	1	yes
NI1_C09BM3	123	150I	3	no
INF1_C31BM1	124	170I	1	yes
NI1_A47BM2	124	150I	2	no
NI2_A33BM2	124	150II	2	no
INF1_C12BM1	125	170I	1	yes
INF2_B64BM1	125	170II	1	yes
NI2_B15BM1	125	150II	1	no
INF1_C03BM1	126	170I	1	yes
INF1_C34BM1	126	170I	1	yes
NI1_A55BM2	126	150I	2	no
NI2_B11BM2	126	150II	2	no
INF1_A04BM3	126	170I	3	yes
INF2_A09BM1	127	170II	1	yes
NI1_A34BM1	127	150I	1	no
INF2_A41BM2	127	170II	2	yes
NI1_C04BM3	127	150I	3	no
INF1_C27BM1	128	170I	1	yes
INF2_B07BM1	128	170II	1	yes
INF2_B32BM1	128	170II	1	yes
NI2_B24BM1	128	150II	1	no
INF1_A10BM3	128	170I	3	yes
INF2_A04BM3	128	170II	3	yes
NI1_A08BM3	128	150I	3	no
INF2_B58BM1	129	170II	1	yes
NI1_A19BM2	129	150I	2	no
NI1_A36BM2	129	150I	2	no
NI1_A53BM2	129	150I	2	no
INF1_C02BM3	129	170I	3	yes
INF2_B07BM3	129	170II	3	yes
INF1_C19BM1	130	170I	1	yes
NI2_B04BM2	130	150II	2	no
INF2_B26BM1	131	170II	1	yes
NI2_B47BM1	131	150II	1	no
NI1_A58BM2	131	150I	2	no
INF1_A20BM3	131	170I	3	yes
INF2_A24BM1	132	170II	1	yes
NI1_A10BM1	132	150I	1	no
NI2_B22BM1	132	150II	1	no
NI2_B52BM1	132	150II	1	no
INF1_C23BM1	133	170I	1	yes
INF2_A13BM1	133	170II	1	yes
INF1_B03BM2	133	170I	2	yes
NI1_A17BM2	133	150I	2	no
INF2_B04BM3	133	170II	3	yes
NI1_A26BM3	133	150I	3	no
INF1_C22BM1	134	170I	1	yes
INF1_C38BM1	134	170I	1	yes
INF1_A19BM2	134	170I	2	yes
INF2_A46BM2	134	170II	2	yes
INF2_A70BM2	134	170II	2	yes
INF2_A23BM3	134	170II	3	yes
INF1_A04BM1	135	170I	1	yes
INF2_B17BM1	135	170II	1	yes
NI1_A38BM1	135	150I	1	no
NI2_A20BM2	135	150II	2	no
NI1_A23BM3	135	150I	3	no
INF1_C28BM1	136	170I	1	yes
INF2_B55BM1	136	170II	1	yes
INF2_B70BM1	136	170II	1	yes
INF1_A07BM2	136	170I	2	yes
INF1_A22BM3	137	170I	3	yes
INF2_A17BM3	137	170II	3	yes
INF1_B06BM1	138	170I	1	yes
NI1_B07BM1	138	150I	1	no
NI2_C03BM1	138	150II	1	no
INF2_A48BM2	138	170II	2	yes
INF1_A24BM3	138	170I	3	yes
INF1_C30BM1	139	170I	1	yes
INF1_C33BM1	139	170I	1	yes
INF1_C37BM1	140	170I	1	yes
INF2_A07BM1	140	170II	1	yes
INF2_B12BM1	140	170II	1	yes
INF2_B22BM1	140	170II	1	yes
INF2_B24BM1	140	170II	1	yes
NI1_C12BM1	140	150I	1	no
INF1_A04BM2	140	170I	2	yes
INF1_C14BM1	141	170I	1	yes
INF2_B13BM1	141	170II	1	yes
NI2_B06BM1	141	150II	1	no
INF1_B06BM2	141	170I	2	yes
NI1_A04BM2	142	150I	2	no
INF1_D02BM3	142	170I	3	yes
INF1_A01BM1	143	170I	1	yes
INF1_C36BM1	143	170I	1	yes
NI2_C05BM1	143	150II	1	no
INF1_A06BM2	143	170I	2	yes
INF1_B11BM2	143	170I	2	yes
NI2_A06BM2	143	150II	2	no
INF2_B08BM3	143	170II	3	yes
INF1_A28BM1	144	170I	1	yes
INF1_C39BM1	144	170I	1	yes
INF2_B73BM1	144	170II	1	yes
NI1_A10BM2	144	150I	2	no
INF1_A03BM3	144	170I	3	yes
NI1_A07BM3	144	150I	3	no
NI1_A25BM3	144	150I	3	no
NI2_A3+10BM3	144	150II	3	no
NI2_C01BM3	144	150II	3	no
INF2_A67BM2	145	170II	2	yes
INF2_A15BM1	146	170II	1	yes
NI2_A19BM2	146	150II	2	no
INF2_B45BM1	147	170II	1	yes
INF2_A27BM2	147	170II	2	yes
INF2_A26BM3	147	170II	3	yes
INF1_A11BM1	148	170I	1	yes
INF1_C29BM1	148	170I	1	yes
INF1_A11BM2	148	170I	2	yes
NI1_A52BM2	148	150I	2	no
INF1_D04BM3	148	170I	3	yes
INF1_B04BM1	149	170I	1	yes
INF1_C40BM1	149	170I	1	yes
INF2_A04BM1	149	170II	1	yes
INF1_A15BM2	149	170I	2	yes
INF2_A17BM2	149	170II	2	yes
NI2_A18BM2	149	150II	2	no
INF1_A18BM1	150	170I	1	yes
INF1_A24BM1	150	170I	1	yes
NI1_C03BM1	150	150I	1	no
INF1_A27BM2	150	170I	2	yes
INF1_B16BM2	150	170I	2	yes
INF1_A09BM1	151	170I	1	yes
INF2_B69BM1	151	170II	1	yes
INF1_A24BM2	151	170I	2	yes
INF1_B07BM2	151	170I	2	yes
INF1_A05BM3	151	170I	3	yes
INF1_D01BM3	151	170I	3	yes
INF2_A25BM3	151	170II	3	yes
INF2_B06BM3	151	170II	3	yes
INF1_A05BM1	152	170I	1	yes
NI1_A28BM1	152	150I	1	no
NI2_A34BM2	152	150II	2	no
NI2_B13BM2	152	150II	2	no
INF2_A06BM3	152	170II	3	yes
INF2_A20BM3	152	170II	3	yes
INF1_C32BM1	153	170I	1	yes
INF2_B23BM1	153	170II	1	yes
NI1_A16BM2	153	150I	2	no
INF1_C01BM3	153	170I	3	yes
NI1_A22BM3	153	150I	3	no
INF1_A26BM1	154	170I	1	yes
INF1_A32BM1	154	170I	1	yes
INF2_A22BM1	154	170II	1	yes
INF2_B10BM1	154	170II	1	yes
INF2_B78BM1	154	170II	1	yes
NI1_B03BM1	154	150I	1	no
NI1_A50BM2	154	150I	2	no
NI2_A39BM2	154	150II	2	no
INF2_A02BM3	154	170II	3	yes
INF2_B19BM3	154	170II	3	yes
INF1_A30BM1	155	170I	1	yes
INF2_A07BM2	155	170II	2	yes
NI1_A30BM2	155	150I	2	no
NI1_A30BM3	155	150I	3	no
INF1_B05BM1	156	170I	1	yes
INF1_C42BM1	156	170I	1	yes
NI1_A17BM1	156	150I	1	no
NI1_A33BM1	156	150I	1	no
INF1_A18BM2	156	170I	2	yes
INF2_A24BM2	156	170II	2	yes
NI1_A39BM2	156	150I	2	no
NI1_A42BM2	156	150I	2	no
INF2_B20BM1	157	170II	1	yes
INF1_B02BM2	157	170I	2	yes
INF2_A22BM2	157	170II	2	yes
INF2_A30BM2	157	170II	2	yes
INF2_B06BM2	157	170II	2	yes
INF1_A02BM3	157	170I	3	yes
INF1_A08BM3	157	170I	3	yes
NI1_A35BM1	158	150I	1	no
INF2_B01BM2	158	170II	2	yes
NI1_A48BM2	158	150I	2	no
INF2_A19BM3	158	170II	3	yes
NI1_B01BM3	158	150I	3	no
INF1_C04BM1	159	170I	1	yes
INF1_C15BM1	159	170I	1	yes
NI1_A18BM1	159	150I	1	no
INF2_A34BM2	159	170II	2	yes
INF2_A44BM2	159	170II	2	yes
INF1_A06BM3	159	170I	3	yes
INF2_B11BM3	159	170II	3	yes
INF2_A29BM1	160	170II	1	yes
INF2_B41BM1	160	170II	1	yes
NI2_B07BM1	160	150II	1	no
INF1_A23BM3	160	170I	3	yes
INF2_A24BM3	160	170II	3	yes
INF2_A23BM1	161	170II	1	yes
INF1_A12BM2	161	170I	2	yes
INF1_A25BM2	161	170I	2	yes
INF2_A62BM2	161	170II	2	yes
INF2_B03BM3	161	170II	3	yes
INF2_B13BM3	161	170II	3	yes
INF2_B62BM1	162	170II	1	yes
NI1_A22BM1	162	150I	1	no
INF1_B01BM2	162	170I	2	yes
INF2_A63BM2	162	170II	2	yes
INF2_B39BM1	163	170II	1	yes
INF1_A03BM2	163	170I	2	yes
INF2_A01BM2	163	170II	2	yes
INF2_A14BM2	163	170II	2	yes
NI1_A33BM2	163	150I	2	no
INF2_A14BM3	163	170II	3	yes
NI1_A03BM3	163	150I	3	no
NI1_A17BM3	163	150I	3	no
INF2_B43BM1	164	170II	1	yes
NI1_A21BM2	164	150I	2	no
INF2_B17BM3	164	170II	3	yes
NI1_A21BM3	164	150I	3	no
NI2_B15BM3	164	150II	3	no
INF1_A07BM1	165	170I	1	yes
INF1_A13BM1	165	170I	1	yes
NI2_B17BM1	165	150II	1	no
INF2_A28BM2	165	170II	2	yes
INF2_A71BM2	165	170II	2	yes
NI1_B07BM2	165	150I	2	no
NI2_A14BM2	165	150II	2	no
NI1_A28BM3	165	150I	3	no
INF1_C11BM1	166	170I	1	yes
INF2_A10BM1	166	170II	1	yes
INF2_B02BM1	166	170II	1	yes
INF1_B10BM2	166	170I	2	yes
INF1_B15BM2	166	170I	2	yes
NI2_C02BM3	166	150II	3	no
INF1_B01BM1	167	170I	1	yes
INF1_C06BM1	167	170I	1	yes
INF1_C21BM1	167	170I	1	yes
INF2_B74BM1	167	170II	1	yes
INF1_A05BM2	167	170I	2	yes
INF1_A26BM2	167	170I	2	yes
INF1_A29BM2	167	170I	2	yes
INF2_B10BM3	167	170II	3	yes
INF1_A19BM1	168	170I	1	yes
NI1_C02BM1	168	150I	1	no
INF1_A20BM2	168	170I	2	yes
INF2_A02BM2	168	170II	2	yes
NI2_B14BM2	168	150II	2	no
INF1_A25BM3	168	170I	3	yes
NI1_A05BM3	168	150I	3	no
NI1_B03BM3	168	150I	3	no
NI2_A07BM3	168	150II	3	no
NI2_B03BM3	168	150II	3	no
INF2_B06BM1	169	170II	1	yes
INF2_A11BM2	169	170II	2	yes
INF2_A45BM2	169	170II	2	yes
NI2_B17BM3	169	150II	3	no
NI1_A01BM1	170	150I	1	no
NI2_B43BM1	170	150II	1	no
INF1_A14BM2	170	170I	2	yes
NI1_A07BM2	170	150I	2	no
INF2_A01BM3	170	170II	3	yes
INF2_A12BM3	170	170II	3	yes
INF2_A27BM3	170	170II	3	yes
INF2_C02BM3	170	170II	3	yes
NI2_B09BM3	170	150II	3	no
INF2_A08BM1	171	170II	1	yes
NI1_C09BM1	171	150I	1	no
NI2_B23BM1	171	150II	1	no
NI2_B32BM1	171	150II	1	no
NI2_B36BM1	171	150II	1	no
NI2_C04BM1	171	150II	1	no
INF2_A57BM2	171	170II	2	yes
NI2_B19BM1	172	150II	1	no
INF2_A29BM2	172	170II	2	yes
NI1_A56BM2	172	150I	2	no
NI2_A24BM2	172	150II	2	no
NI1_A19BM3	172	150I	3	no
INF2_B15BM1	173	170II	1	yes
INF2_B59BM1	173	170II	1	yes
NI1_A20BM1	173	150I	1	no
INF2_A54BM2	173	170II	2	yes
INF2_A58BM2	173	170II	2	yes
INF2_B07BM2	173	170II	2	yes
NI1_A13BM2	173	150I	2	no
INF2_A08BM3	173	170II	3	yes
INF1_C41BM1	174	170I	1	yes
INF2_B05BM1	174	170II	1	yes
INF2_B57BM1	174	170II	1	yes
NI2_B18BM1	174	150II	1	no
INF1_A01BM2	174	170I	2	yes
NI1_A20BM2	174	150I	2	no
INF2_A09BM3	174	170II	3	yes
INF2_A18BM3	174	170II	3	yes
INF2_B01BM3	174	170II	3	yes
NI1_A10BM3	174	150I	3	no
INF2_B28BM1	175	170II	1	yes
INF2_B61BM1	175	170II	1	yes
NI1_A39BM1	175	150I	1	no
INF2_B08BM2	175	170II	2	yes
NI2_B07BM2	175	150II	2	no
NI2_B08BM2	175	150II	2	no
NI1_A13BM3	175	150I	3	no
INF1_A25BM1	176	170I	1	yes
NI2_B44BM1	176	150II	1	no
INF2_B09BM2	176	170II	2	yes
NI1_A01BM2	176	150I	2	no
NI1_A25BM2	176	150I	2	no
NI1_B01BM2	176	150I	2	no
INF2_A05BM3	176	170II	3	yes
NI1_A11BM3	176	150I	3	no
NI1_C06BM3	176	150I	3	no
NI1_A05BM1	177	150I	1	no
NI1_A45BM2	177	150I	2	no
NI1_B06BM2	177	150I	2	no
INF1_A33BM1	178	170I	1	yes
INF2_A72BM2	178	170II	2	yes
NI1_A41BM2	178	150I	2	no
NI2_B05BM2	178	150II	2	no
INF2_B09BM3	178	170II	3	yes
NI1_A24BM3	178	150I	3	no
NI1_C07BM3	178	150I	3	no
INF2_B66BM1	179	170II	1	yes
INF2_A05BM2	179	170II	2	yes
NI1_A29BM2	179	150I	2	no
NI2_B01BM2	179	150II	2	no
NI2_B01BM3	179	150II	3	no
NI2_D01BM3	179	150II	3	no
INF2_A03BM1	180	170II	1	yes
INF2_A27BM1	180	170II	1	yes
INF2_B11BM1	180	170II	1	yes
INF2_B16BM1	180	170II	1	yes
INF1_B14BM2	180	170I	2	yes
INF2_A16BM2	180	170II	2	yes
INF2_A42BM2	180	170II	2	yes
NI1_A02BM2	180	150I	2	no
NI1_A06BM2	180	150I	2	no
NI2_A31BM2	180	150II	2	no
NI2_B08BM3	180	150II	3	no
INF1_A21BM1	181	170I	1	yes
INF1_A23BM1	181	170I	1	yes
NI1_A23BM1	181	150I	1	no
NI1_A27BM1	181	150I	1	no
INF1_A16BM2	181	170I	2	yes
INF2_A26BM2	181	170II	2	yes
INF2_A32BM2	181	170II	2	yes
INF2_A64BM2	181	170II	2	yes
NI1_A34BM2	181	150I	2	no
INF1_A16BM3	181	170I	3	yes
INF2_C03BM3	181	170II	3	yes
INF2_A14BM1	182	170II	1	yes
INF2_A20BM1	182	170II	1	yes
NI1_C15BM1	182	150I	1	no
NI2_B28BM1	182	150II	1	no
NI2_B40BM1	182	150II	1	no
INF1_B04BM2	182	170I	2	yes
INF1_B22BM2	182	170I	2	yes
INF2_A06BM2	182	170II	2	yes
INF2_A51BM2	182	170II	2	yes
INF2_A68BM2	182	170II	2	yes
NI1_A18BM2	182	150I	2	no
NI2_A11BM2	182	150II	2	no
NI1_A12BM3	182	150I	3	no
INF2_A18BM2	183	170II	2	yes
NI1_A12BM2	183	150I	2	no
INF2_A17BM1	184	170II	1	yes
INF2_B18BM1	184	170II	1	yes
INF2_B25BM1	184	170II	1	yes
INF2_B05BM2	184	170II	2	yes
INF2_A07BM3	184	170II	3	yes
INF2_B14BM3	184	170II	3	yes
INF1_C35BM1	185	170I	1	yes
INF2_A12BM1	185	170II	1	yes
NI1_B04BM1	185	150I	1	no
INF2_A12BM2	185	170II	2	yes
INF2_A37BM2	185	170II	2	yes
NI1_A43BM2	185	150I	2	no
NI2_A37BM2	185	150II	2	no
NI2_B06BM2	185	150II	2	no
INF1_A10BM1	186	170I	1	yes
INF1_C43BM1	186	170I	1	yes
INF2_B27BM1	186	170II	1	yes
NI1_A06BM1	186	150I	1	no
NI1_C18BM1	186	150I	1	no
NI2_B09BM1	186	150II	1	no
INF2_A20BM2	186	170II	2	yes
NI1_A28BM2	186	150I	2	no
NI1_A44BM2	186	150I	2	no
NI2_A07BM2	186	150II	2	no
NI2_B10BM2	186	150II	2	no
INF2_B52BM1	187	170II	1	yes
INF2_A52BM2	187	170II	2	yes
INF2_A61BM2	187	170II	2	yes
NI1_A15BM2	187	150I	2	no
NI1_A59BM2	187	150I	2	no
NI1_A06BM3	187	150I	3	no
INF1_A02BM1	188	170I	1	yes
INF2_B48BM1	188	170II	1	yes
NI2_B51BM1	188	150II	1	no
INF2_A59BM2	188	170II	2	yes
NI1_A05BM2	188	150I	2	no
INF2_A03BM3	188	170II	3	yes
INF1_C13BM1	189	170I	1	yes
NI1_C05BM1	189	150I	1	no
INF2_A53BM2	189	170II	2	yes
NI1_A24BM2	189	150I	2	no
INF2_A10BM3	189	170II	3	yes
INF2_A13BM3	189	170II	3	yes
INF2_A22BM3	189	170II	3	yes
NI1_A31BM3	189	150I	3	no
INF1_C26BM1	190	170I	1	yes
NI1_B05BM1	190	150I	1	no
NI2_B25BM1	190	150II	1	no
INF2_B71BM1	191	170II	1	yes
NI1_A26BM1	191	150I	1	no
NI2_B11BM1	191	150II	1	no
NI1_B03BM2	191	150I	2	no
NI2_A16BM2	191	150II	2	no
INF1_A17BM1	192	170I	1	yes
INF2_A01BM1	192	170II	1	yes
NI1_A25BM1	192	150I	1	no
INF1_B18BM2	192	170I	2	yes
INF2_A04BM2	192	170II	2	yes
NI2_A09BM2	192	150II	2	no
NI1_A29+09BM3	192	150I	3	no
NI2_A05BM3	192	150II	3	no
NI2_A02BM3	193	150II	3	no
INF2_B21BM1	194	170II	1	yes
INF2_B77BM1	194	170II	1	yes
NI1_A37BM1	194	150I	1	no
INF2_A21BM2	194	170II	2	yes
INF2_A40BM2	194	170II	2	yes
NI1_A14BM3	194	150I	3	no
INF2_B09BM1	195	170II	1	yes
INF2_B33BM1	195	170II	1	yes
INF2_B44BM1	195	170II	1	yes
INF2_B49BM1	195	170II	1	yes
NI2_B02BM3	195	150II	3	no
NI1_A11BM1	196	150I	1	no
NI1_C22BM1	196	150I	1	no
INF1_A09BM2	196	170I	2	yes
INF2_A03BM2	196	170II	2	yes
INF2_A08BM2	196	170II	2	yes
INF2_A50BM2	196	170II	2	yes
INF1_A08BM1	197	170I	1	yes
INF1_A27BM1	197	170I	1	yes
NI1_C04BM1	197	150I	1	no
INF1_B12BM2	197	170I	2	yes
NI2_A12BM2	197	150II	2	no
NI2_A26BM2	197	150II	2	no
NI2_A38BM2	197	150II	2	no
NI2_B16BM2	197	150II	2	no
INF2_C01BM3	197	170II	3	yes
INF2_A21BM1	198	170II	1	yes
NI2_B26BM1	198	150II	1	no
NI1_A03BM2	198	150I	2	no
INF1_A20BM1	199	170I	1	yes
INF2_A19BM1	199	170II	1	yes
INF2_A30BM1	199	170II	1	yes
INF2_B04BM1	199	170II	1	yes
INF2_B60BM1	199	170II	1	yes
INF2_A19BM2	199	170II	2	yes
NI2_A09BM3	199	150II	3	no
INF2_A28BM1	200	170II	1	yes
INF2_A15BM2	200	170II	2	yes
INF2_A35BM2	200	170II	2	yes
INF1_C20BM1	201	170I	1	yes
INF2_B76BM1	201	170II	1	yes
NI2_B14BM1	201	150II	1	no
INF1_B09BM2	201	170I	2	yes
INF2_A33BM2	201	170II	2	yes
NI1_A19BM1	202	150I	1	no
NI1_A30BM1	202	150I	1	no
NI1_C01BM1	202	150I	1	no
NI2_A03BM2	202	150II	2	no
NI2_B16BM3	202	150II	3	no
NI1_A12BM1	203	150I	1	no
NI1_C20BM1	203	150I	1	no
INF1_A08BM2	203	170I	2	yes
NI1_A46BM2	203	150I	2	no
NI1_A02BM3	203	150I	3	no
NI2_A13BM3	203	150II	3	no
INF1_C18BM1	204	170I	1	yes
INF2_B19BM1	204	170II	1	yes
INF2_B65BM1	204	170II	1	yes
INF2_B68BM1	204	170II	1	yes
INF2_A38BM2	204	170II	2	yes
NI2_A29BM2	204	150II	2	no
NI2_A30BM2	204	150II	2	no
NI2_A32BM2	204	150II	2	no
NI1_A20BM3	204	150I	3	no
NI1_A32BM1	205	150I	1	no
NI2_B34BM1	205	150II	1	no
INF1_A28BM2	205	170I	2	yes
INF2_A23BM2	205	170II	2	yes
INF2_B03BM2	205	170II	2	yes
NI1_A15BM3	205	150I	3	no
NI2_B48BM1	206	150II	1	no
INF2_A69BM2	206	170II	2	yes
NI2_A28BM2	206	150II	2	no
INF1_A13BM3	206	170I	3	yes
NI2_A01BM3	206	150II	3	no
INF1_A22BM1	207	170I	1	yes
INF2_B03BM1	207	170II	1	yes
NI1_A14BM1	207	150I	1	no
INF2_B04BM2	207	170II	2	yes
NI1_C11BM1	208	150I	1	no
NI1_C19BM1	208	150I	1	no
NI2_C06BM1	208	150II	1	no
INF2_A36BM2	208	170II	2	yes
NI1_A08BM2	208	150I	2	no
NI2_A10BM2	208	150II	2	no
INF2_A25BM1	209	170II	1	yes
INF2_A26BM1	209	170II	1	yes
INF2_B67BM1	209	170II	1	yes
NI2_C08BM1	209	150II	1	no
NI2_A22BM2	209	150II	2	no
INF2_B14BM1	210	170II	1	yes
INF2_B31BM1	210	170II	1	yes
INF1_A02BM2	210	170I	2	yes
NI1_A32BM2	210	150I	2	no
NI1_C21BM1	211	150I	1	no
INF1_A13BM2	211	170I	2	yes
INF2_D01BM3	211	170II	3	yes
INF1_A29BM1	212	170I	1	yes
INF1_C17BM1	212	170I	1	yes
NI1_A15BM1	212	150I	1	no
NI1_A38BM2	212	150I	2	no
INF2_B05BM3	212	170II	3	yes
INF2_B37BM1	213	170II	1	yes
NI1_A36BM1	213	150I	1	no
INF2_A49BM2	213	170II	2	yes
NI1_A31BM2	213	150I	2	no
NI1_A27BM3	213	150I	3	no
NI2_B53BM1	214	150II	1	no
NI1_A37BM2	214	150I	2	no
NI2_A36BM2	214	150II	2	no
NI2_A06BM3	214	150II	3	no
INF2_B46BM1	215	170II	1	yes
NI1_C13BM1	215	150I	1	no
NI2_B29BM1	215	150II	1	no
NI1_A22BM2	215	150I	2	no
NI2_B31BM1	216	150II	1	no
NI1_B02BM2	216	150I	2	no
INF1_C01BM1	217	170I	1	yes
NI1_C16BM1	217	150I	1	no
INF2_A10BM2	217	170II	2	yes
NI2_B09BM2	217	150II	2	no
NI1_A04BM3	217	150I	3	no
NI1_A24BM1	218	150I	1	no
NI2_B41BM1	218	150II	1	no
NI1_C06BM1	219	150I	1	no
NI1_A23BM2	220	150I	2	no
INF2_A18BM1	221	170II	1	yes
NI1_A16BM3	221	150I	3	no
INF2_A06BM1	222	170II	1	yes
NI1_A29BM1	222	150I	1	no
NI2_B38BM1	222	150II	1	no
NI1_A14BM2	222	150I	2	no
NI1_A27BM2	222	150I	2	no
NI1_A54BM2	222	150I	2	no
INF1_A09BM3	222	170I	3	yes
NI1_A09BM2	223	150I	2	no
NI2_A40BM2	223	150II	2	no
INF2_B47BM1	224	170II	1	yes
NI2_B03BM1	224	150II	1	no
NI2_B35BM1	224	150II	1	no
INF2_A39BM2	224	170II	2	yes
NI1_A26BM2	224	150I	2	no
INF2_B75BM1	225	170II	1	yes
INF2_B63BM1	226	170II	1	yes
NI2_A41BM2	226	150II	2	no
INF2_A21BM3	226	170II	3	yes
INF2_A56BM2	227	170II	2	yes
NI2_A08BM3	227	150II	3	no
INF1_C02BM1	228	170I	1	yes
INF2_B54BM1	228	170II	1	yes
NI1_A04BM1	228	150I	1	no
NI1_C14BM1	228	150I	1	no
NI2_B42BM1	228	150II	1	no
INF1_D03BM3	228	170I	3	yes
INF1_A16BM1	229	170I	1	yes
NI1_A02BM1	229	150I	1	no
NI1_C10BM1	229	150I	1	no
NI2_A08BM2	229	150II	2	no
NI2_B03BM2	229	150II	2	no
NI1_A03BM1	231	150I	1	no
NI2_B15BM2	231	150II	2	no
INF2_A02BM1	232	170II	1	yes
INF1_B08BM2	233	170I	2	yes
INF1_A31BM1	237	170I	1	yes
NI2_A25BM2	237	150II	2	no
INF2_A16BM3	237	170II	3	yes
NI2_A02BM2	241	150II	2	no
NI1_A08BM1	246	150I	1	no
NI1_A21BM1	246	150I	1	no
NI2_B39BM1	246	150II	1	no
NI1_B06BM1	247	150I	1	no
NI2_C01BM1	256	150II	1	no
NI2_C01BM2	261	150II	2	no
NI1_B04BM2	264	150I	2	no
INF1_B02BM1	NA	170I	1	yes
INF1_C16BM1	NA	170I	1	yes
INF1_C25BM1	NA	170I	1	yes
INF1_C44BM1	NA	170I	1	yes
INF2_A05BM1	NA	170II	1	yes
INF2_B01BM1	NA	170II	1	yes
INF2_B29BM1	NA	170II	1	yes
INF2_B30BM1	NA	170II	1	yes
INF2_B34BM1	NA	170II	1	yes
INF2_B35BM1	NA	170II	1	yes
INF2_B36BM1	NA	170II	1	yes
INF2_B40BM1	NA	170II	1	yes
INF2_B72BM1	NA	170II	1	yes
NI1_A07BM1	NA	150I	1	no
NI1_A13BM1	NA	150I	1	no
NI1_A31BM1	NA	150I	1	no
NI1_A40BM1	NA	150I	1	no
NI1_A41BM1	NA	150I	1	no
NI1_C08BM1	NA	150I	1	no
NI2_B01BM1	NA	150II	1	no
NI2_B04BM1	NA	150II	1	no
NI2_B05BM1	NA	150II	1	no
NI2_B08BM1	NA	150II	1	no
NI2_B12BM1	NA	150II	1	no
NI2_B13BM1	NA	150II	1	no
NI2_B21BM1	NA	150II	1	no
NI2_B37BM1	NA	150II	1	no
NI2_B50BM1	NA	150II	1	no
NI2_B54BM1	NA	150II	1	no
NI2_C07BM1	NA	150II	1	no
INF1_B17BM2	NA	170I	2	yes
INF2_A25BM2	NA	170II	2	yes
INF2_A31BM2	NA	170II	2	yes
INF2_A55BM2	NA	170II	2	yes
INF2_A66BM2	NA	170II	2	yes
INF2_A15BM3	NA	170II	3	yes
INF2_B18BM3	NA	170II	3	yes
NI1_A09BM3	NA	150I	3	no
NI1_A29BM3	NA	150I	3	no
NI2_A03BM3	NA	150II	3	no
NI2_A10BM3	NA	150II	3	no
NI2_B05BM3	NA	150II	3	no
NI2_B06BM3	NA	150II	3	no
NI2_B12BM3	NA	150II	3	no
NI2_B13BM3	NA	150II	3	no
NI2_B14BM3	NA	150II	3	no

## Sheet: Survival after the third BM
Name	Cage	traitement	datePost1erBloodmeal	datePostthirdBloodmeal
1	150I	uninfected	16	1
2	150I	uninfected	16	1
3	150I	uninfected	16	1
4	150I	uninfected	16	1
62	150II	uninfected	16	1
63	150II	uninfected	16	1
64	150II	uninfected	16	1
106	170I	infected	16	1
147	170II	infected	16	1
148	170II	infected	16	1
5	150I	uninfected	17	2
6	150I	uninfected	17	2
65	150II	uninfected	17	2
66	150II	uninfected	17	2
67	150II	uninfected	17	2
68	150II	uninfected	17	2
69	150II	uninfected	17	2
107	170I	infected	17	2
149	170II	infected	17	2
150	170II	infected	17	2
151	170II	infected	17	2
152	170II	infected	17	2
7	150I	uninfected	18	3
8	150I	uninfected	18	3
9	150I	uninfected	18	3
10	150I	uninfected	18	3
11	150I	uninfected	18	3
70	150II	uninfected	18	3
71	150II	uninfected	18	3
72	150II	uninfected	18	3
153	170II	infected	18	3
154	170II	infected	18	3
155	170II	infected	18	3
156	170II	infected	18	3
157	170II	infected	18	3
12	150I	uninfected	19	4
73	150II	uninfected	19	4
74	150II	uninfected	19	4
75	150II	uninfected	19	4
158	170II	infected	19	4
159	170II	infected	19	4
160	170II	infected	19	4
161	170II	infected	19	4
13	150I	uninfected	20	5
14	150I	uninfected	20	5
76	150II	uninfected	20	5
77	150II	uninfected	21	6
78	150II	uninfected	21	6
79	150II	uninfected	21	6
108	170I	infected	21	6
109	170I	infected	21	6
110	170I	infected	21	6
162	170II	infected	21	6
15	150I	uninfected	22	7
16	150I	uninfected	22	7
80	150II	uninfected	22	7
81	150II	uninfected	22	7
111	170I	infected	22	7
112	170I	infected	22	7
113	170I	infected	22	7
114	170I	infected	22	7
115	170I	infected	22	7
116	170I	infected	22	7
163	170II	infected	22	7
164	170II	infected	22	7
165	170II	infected	22	7
17	150I	uninfected	25	10
18	150I	uninfected	25	10
19	150I	uninfected	25	10
20	150I	uninfected	25	10
21	150I	uninfected	25	10
22	150I	uninfected	25	10
23	150I	uninfected	25	10
24	150I	uninfected	25	10
25	150I	uninfected	25	10
26	150I	uninfected	25	10
117	170I	infected	25	10
166	170II	infected	25	10
167	170II	infected	25	10
168	170II	infected	25	10
169	170II	infected	25	10
170	170II	infected	25	10
171	170II	infected	25	10
172	170II	infected	25	10
173	170II	infected	25	10
174	170II	infected	25	10
27	150I	uninfected	26	11
82	150II	uninfected	26	11
83	150II	uninfected	26	11
84	150II	uninfected	26	11
85	150II	uninfected	26	11
118	170I	infected	26	11
119	170I	infected	26	11
175	170II	infected	26	11
176	170II	infected	26	11
177	170II	infected	26	11
178	170II	infected	26	11
179	170II	infected	26	11
180	170II	infected	26	11
86	150II	uninfected	27	12
181	170II	infected	27	12
182	170II	infected	27	12
28	150I	uninfected	28	13
29	150I	uninfected	28	13
30	150I	uninfected	28	13
183	170II	infected	28	13
184	170II	infected	28	13
31	150I	uninfected	30	15
32	150I	uninfected	30	15
33	150I	uninfected	30	15
34	150I	uninfected	30	15
87	150II	uninfected	30	15
88	150II	uninfected	30	15
185	170II	infected	30	15
186	170II	infected	30	15
187	170II	infected	30	15
35	150I	uninfected	32	17
36	150I	uninfected	32	17
37	150I	uninfected	32	17
38	150I	uninfected	32	17
39	150I	uninfected	32	17
40	150I	uninfected	32	17
41	150I	uninfected	32	17
42	150I	uninfected	32	17
43	150I	uninfected	32	17
44	150I	uninfected	32	17
89	150II	uninfected	32	17
90	150II	uninfected	32	17
91	150II	uninfected	32	17
120	170I	infected	32	17
121	170I	infected	32	17
122	170I	infected	32	17
188	170II	infected	32	17
189	170II	infected	32	17
190	170II	infected	32	17
45	150I	uninfected	33	18
46	150I	uninfected	33	18
47	150I	uninfected	33	18
48	150I	uninfected	33	18
49	150I	uninfected	33	18
50	150I	uninfected	33	18
92	150II	uninfected	33	18
123	170I	infected	33	18
124	170I	infected	33	18
125	170I	infected	33	18
126	170I	infected	33	18
127	170I	infected	33	18
128	170I	infected	33	18
191	170II	infected	33	18
192	170II	infected	33	18
193	170II	infected	33	18
194	170II	infected	33	18
93	150II	uninfected	34	19
94	150II	uninfected	34	19
95	150II	uninfected	34	19
96	150II	uninfected	34	19
129	170I	infected	34	19
130	170I	infected	34	19
131	170I	infected	34	19
132	170I	infected	34	19
133	170I	infected	34	19
195	170II	infected	34	19
196	170II	infected	34	19
51	150I	uninfected	35	20
97	150II	uninfected	35	20
98	150II	uninfected	35	20
134	170I	infected	35	20
135	170I	infected	35	20
136	170I	infected	35	20
197	170II	infected	35	20
198	170II	infected	35	20
52	150I	uninfected	36	21
53	150I	uninfected	36	21
54	150I	uninfected	36	21
137	170I	infected	36	21
138	170I	infected	36	21
139	170I	infected	36	21
140	170I	infected	36	21
199	170II	infected	36	21
200	170II	infected	36	21
201	170II	infected	36	21
202	170II	infected	36	21
55	150I	uninfected	39	24
56	150I	uninfected	39	24
57	150I	uninfected	39	24
58	150I	uninfected	39	24
99	150II	uninfected	39	24
100	150II	uninfected	39	24
101	150II	uninfected	39	24
102	150II	uninfected	39	24
103	150II	uninfected	39	24
141	170I	infected	39	24
142	170I	infected	39	24
143	170I	infected	39	24
144	170I	infected	39	24
203	170II	infected	39	24
204	170II	infected	39	24
205	170II	infected	39	24
206	170II	infected	39	24
207	170II	infected	39	24
208	170II	infected	39	24
59	150I	uninfected	40	25
104	150II	uninfected	40	25
105	150II	uninfected	40	25
145	170I	infected	40	25
146	170I	infected	40	25
209	170II	infected	40	25
210	170II	infected	40	25
211	170II	infected	40	25
212	170II	infected	40	25
213	170II	infected	40	25
60	150I	uninfected	41	26
61	150I	uninfected	41	26
